# Supplementary material for: Complete chloroplast genomes of 13 species of sect. Tuberculata Chang (Camellia L.): genomic features, comparative analysis, and phylogenetic relationships
Source: BMC Genomics. 2024 Jan 24;25:108. doi: 10.1186/s12864-024-09982-w (PMC10809650; doi:10.1186/s12864-024-09982-w)
Supplement: Supplementary file 1 — Supplementary Material 1 [file 12864_2024_9982_MOESM1_ESM.xlsx]

## Sheet: Sheet1
TABLE S1. Basic information on the plant samples of the sect. Tuberculata.
Number	Species	Location	Specimen number	GenBank accession number	Collector	Appraiser	Collection date	Identification date
1	Camellia rhytidophylla Y. K. Li & M.Z.Yang	Kaiyang County, Guizhou, China	GZAC, LZ20220802	OQ556875	Zhi Li	Zhi Li	2021-07-08	2021-11-21
2	Camellia acutiperulata Chang & Ye	Longlin County, Guangxi, China	GZAC, LZ20221103	OQ556869	Xu Xiao	Zhi Li	2021-07-19	2021-11-21
3	Camellia rhytidocarpa Chang & Liang	Longsheng County, Guangxi, China	GZAC, LZ20221106	OQ556874	Xu Xiao	Zhi Li	2021-07-26	2021-11-21
4	Camellia lipingensis Chang	Liping County, Guizhou, China	GZAC, LZ20210830	OP004914	Xu Xiao	Zhi Li	2020-09-14	2020-10-03
5	Camellia pyxidiacea Xu F.P. Chen & C.Y.Deng	Xingyi City, Guizhou, China	GZAC, LZ20211204	OP058659	Xu Xiao	Zhi Li	2020-06-19	2020-10-03
6	Camellia rubimuricata Chang & Z.R.Xu	Libo County, Guizhou, China	GZAC, LZ20211213	OQ547778	Xu Xiao	Zhi Li	2021-09-08	2021-11-21
7	Camellia neriifolia Hung T.Chang	Chishui City, Guizhou, China	GZAC, LZ20220821	OQ556872	Xu Xiao	Zhi Li	2021-09-21	2021-11-21
8	Camellia atuberculata Chang	Chishui City, Guizhou, China	GZAC, LZ20220820	OQ556873	Xu Xiao	Zhi Li	2021-04-28	2021-11-21
9	Camellia ilicifolia Y.K.Li	Chishui City, Guizhou, China	GZAC, LZ20221108	OQ556868	Zhi Li	Zhi Li	2021-08-26	2021-11-21
10	Camellia zengii Chang	Liping County, Guizhou, China	GZAC, LZ20210829	OQ556870	Zhi Li	Zhi Li	2021-04-16	2021-11-21
11	Camellia anlungensis Chang	Wangmo County, Guizhou, China	-	NC_050354	-	-	-	-
12	Camellia rubituberculata Chang & Yu	Xingren County, Guizhou, China	GZAC, LZ20210411	MZ766253	Xu Xiao	Zhi Li	2020-04-14	2020-06-15
13	Camellia leyeensis Chang & Y.C. Zhong	Leye County, Guangxi, China	GZAC, LZ20210413	OK046127	Xu Xiao	Zhi Li	2020-05-03	2020-06-15
