# Supplementary material for: Complete chloroplast genomes of 13 species of sect. Tuberculata Chang (Camellia L.): genomic features, comparative analysis, and phylogenetic relationships
Source: BMC Genomics. 2024 Jan 24;25:108. doi: 10.1186/s12864-024-09982-w (PMC10809650; doi:10.1186/s12864-024-09982-w)
Supplement: Supplementary file 2 — Supplementary Material 2 [file 12864_2024_9982_MOESM2_ESM.xlsx]

## Sheet: Total
TABLE S2. Number of codons and relative synonymous codon usage values in 13 species chloroplast genomes.
Species	ObsFreq	AminoAci	Codon	RSCU
Camellia anlungensis	26557	20	64	64.0002
Camellia ilicifolia	26387	20	64	64.0005
Camellia acutiperulata	26500	20	64	64
Camellia leyeensis	23088	20	64	64.0001
Camellia lipingensis	23045	20	64	64.0002
Camellia pyxidiacea	23047	20	64	64.0001
Camellia rubimuricata	23102	20	64	64
Camellia rubituberculata	23081	20	64	63.9999
Camellia neriifolia	26387	20	64	63.9999
Camellia zengii	26466	20	64	64.0006
Camellia atuberculata	26387	20	64	64.0005
Camellia rhytidocarpa	26553	20	64	64.0002
Camellia rhytidophylla	26496	20	64	64

## Sheet: Camellia anlungensis
TABLE S2. Number of codons and relative synonymous codon usage values in the Camellia anlungensis chloroplast genome.
AminoAcid	Symbol	Codon	ObsFreq	RSCU
*	Ter	UAA	43	1.4828
*	Ter	UAG	22	0.7586
*	Ter	UGA	22	0.7586
A	Ala	GCA	397	1.1441
A	Ala	GCC	224	0.6455
A	Ala	GCG	135	0.389
A	Ala	GCU	632	1.8213
C	Cys	UGC	68	0.4674
C	Cys	UGU	223	1.5326
D	Asp	GAC	197	0.3608
D	Asp	GAU	895	1.6392
E	Glu	GAA	1036	1.5113
E	Glu	GAG	335	0.4887
F	Phe	UUC	539	0.7153
F	Phe	UUU	968	1.2847
G	Gly	GGA	733	1.638
G	Gly	GGC	187	0.4179
G	Gly	GGG	302	0.6749
G	Gly	GGU	568	1.2693
H	His	CAC	136	0.425
H	His	CAU	504	1.575
I	Ile	AUA	731	0.9589
I	Ile	AUC	456	0.5982
I	Ile	AUU	1100	1.4429
K	Lys	AAA	1079	1.4883
K	Lys	AAG	371	0.5117
L	Leu	CUA	369	0.8048
L	Leu	CUC	197	0.4297
L	Leu	CUG	178	0.3882
L	Leu	CUU	579	1.2628
L	Leu	UUA	871	1.8997
L	Leu	UUG	557	1.2148
M	Met	AUG	648	1
N	Asn	AAC	299	0.4589
N	Asn	AAU	1004	1.5411
P	Pro	CCA	329	1.1845
P	Pro	CCC	195	0.7021
P	Pro	CCG	139	0.5005
P	Pro	CCU	448	1.613
Q	Gln	CAA	714	1.5273
Q	Gln	CAG	221	0.4727
R	Arg	AGA	498	1.8605
R	Arg	AGG	167	0.6239
R	Arg	CGA	381	1.4234
R	Arg	CGC	88	0.3288
R	Arg	CGG	113	0.4222
R	Arg	CGU	359	1.3412
S	Ser	AGC	116	0.3366
S	Ser	AGU	421	1.2215
S	Ser	UCA	408	1.1838
S	Ser	UCC	326	0.9458
S	Ser	UCG	177	0.5135
S	Ser	UCU	620	1.7988
T	Thr	ACA	408	1.2271
T	Thr	ACC	241	0.7248
T	Thr	ACG	139	0.418
T	Thr	ACU	542	1.6301
V	Val	GUA	535	1.5039
V	Val	GUC	163	0.4582
V	Val	GUG	197	0.5538
V	Val	GUU	528	1.4842
W	Trp	UGG	479	1
Y	Tyr	UAC	196	0.392
Y	Tyr	UAU	804	1.608
			26557

## Sheet: Camellia ilicifolia
TABLE S2. Number of codons and relative synonymous codon usage values in the Camellia ilicifolia chloroplast genome.
AminoAcid	Symbol	Codon	ObsFreq	RSCU
*	Ter	UAA	41	1.4138
*	Ter	UAG	26	0.8966
*	Ter	UGA	20	0.6897
A	Ala	GCA	396	1.147
A	Ala	GCC	224	0.6488
A	Ala	GCG	134	0.3881
A	Ala	GCU	627	1.8161
C	Cys	UGC	69	0.4808
C	Cys	UGU	218	1.5192
D	Asp	GAC	199	0.3635
D	Asp	GAU	896	1.6365
E	Glu	GAA	1022	1.5052
E	Glu	GAG	336	0.4948
F	Phe	UUC	535	0.7157
F	Phe	UUU	960	1.2843
G	Gly	GGA	729	1.641
G	Gly	GGC	182	0.4097
G	Gly	GGG	299	0.673
G	Gly	GGU	567	1.2763
H	His	CAC	137	0.4295
H	His	CAU	501	1.5705
I	Ile	AUA	727	0.9583
I	Ile	AUC	455	0.5997
I	Ile	AUU	1094	1.442
K	Lys	AAA	1061	1.4923
K	Lys	AAG	361	0.5077
L	Leu	CUA	370	0.8099
L	Leu	CUC	199	0.4356
L	Leu	CUG	174	0.3809
L	Leu	CUU	576	1.2609
L	Leu	UUA	864	1.8913
L	Leu	UUG	558	1.2215
M	Met	AUG	632	1
N	Asn	AAC	293	0.4553
N	Asn	AAU	994	1.5447
P	Pro	CCA	329	1.1835
P	Pro	CCC	194	0.6978
P	Pro	CCG	144	0.518
P	Pro	CCU	445	1.6007
Q	Gln	CAA	708	1.5259
Q	Gln	CAG	220	0.4741
R	Arg	AGA	494	1.856
R	Arg	AGG	161	0.6049
R	Arg	CGA	384	1.4427
R	Arg	CGC	88	0.3306
R	Arg	CGG	111	0.417
R	Arg	CGU	359	1.3488
S	Ser	AGC	115	0.334
S	Ser	AGU	421	1.2227
S	Ser	UCA	408	1.1849
S	Ser	UCC	326	0.9468
S	Ser	UCG	179	0.5198
S	Ser	UCU	617	1.7919
T	Thr	ACA	403	1.2148
T	Thr	ACC	244	0.7355
T	Thr	ACG	137	0.413
T	Thr	ACU	543	1.6368
V	Val	GUA	534	1.5011
V	Val	GUC	163	0.4582
V	Val	GUG	199	0.5594
V	Val	GUU	527	1.4814
W	Trp	UGG	470	1
Y	Tyr	UAC	201	0.4069
Y	Tyr	UAU	787	1.5931
			26387

## Sheet: Camellia acutiperulata
TABLE S2. Number of codons and relative synonymous codon usage values in the Camellia acutiperulata chloroplast genome.
AminoAcid	Symbol	Codon	ObsFreq	RSCU
*	Ter	UAA	43	1.4828
*	Ter	UAG	22	0.7586
*	Ter	UGA	22	0.7586
A	Ala	GCA	397	1.1466
A	Ala	GCC	224	0.6469
A	Ala	GCG	134	0.387
A	Ala	GCU	630	1.8195
C	Cys	UGC	67	0.4685
C	Cys	UGU	219	1.5315
D	Asp	GAC	196	0.3593
D	Asp	GAU	895	1.6407
E	Glu	GAA	1036	1.5135
E	Glu	GAG	333	0.4865
F	Phe	UUC	537	0.715
F	Phe	UUU	965	1.285
G	Gly	GGA	731	1.6381
G	Gly	GGC	185	0.4146
G	Gly	GGG	301	0.6745
G	Gly	GGU	568	1.2728
H	His	CAC	136	0.4257
H	His	CAU	503	1.5743
I	Ile	AUA	731	0.961
I	Ile	AUC	455	0.5982
I	Ile	AUU	1096	1.4408
K	Lys	AAA	1075	1.4889
K	Lys	AAG	369	0.5111
L	Leu	CUA	369	0.8051
L	Leu	CUC	197	0.4298
L	Leu	CUG	178	0.3884
L	Leu	CUU	578	1.2611
L	Leu	UUA	871	1.9004
L	Leu	UUG	557	1.2153
M	Met	AUG	645	1
N	Asn	AAC	299	0.46
N	Asn	AAU	1001	1.54
P	Pro	CCA	329	1.1856
P	Pro	CCC	195	0.7027
P	Pro	CCG	139	0.5009
P	Pro	CCU	447	1.6108
Q	Gln	CAA	714	1.5273
Q	Gln	CAG	221	0.4727
R	Arg	AGA	496	1.8577
R	Arg	AGG	166	0.6217
R	Arg	CGA	380	1.4232
R	Arg	CGC	88	0.3296
R	Arg	CGG	113	0.4232
R	Arg	CGU	359	1.3446
S	Ser	AGC	115	0.3343
S	Ser	AGU	419	1.218
S	Ser	UCA	407	1.1831
S	Ser	UCC	326	0.9477
S	Ser	UCG	177	0.5145
S	Ser	UCU	620	1.8023
T	Thr	ACA	407	1.225
T	Thr	ACC	241	0.7254
T	Thr	ACG	139	0.4184
T	Thr	ACU	542	1.6313
V	Val	GUA	534	1.5042
V	Val	GUC	162	0.4563
V	Val	GUG	197	0.5549
V	Val	GUU	527	1.4845
W	Trp	UGG	478	1
Y	Tyr	UAC	196	0.3932
Y	Tyr	UAU	801	1.6068
			26500

## Sheet: Camellia leyeensis
TABLE S2. Number of codons and relative synonymous codon usage values in the Camellia leyeensis chloroplast genome.
AminoAcid	Symbol	Codon	ObsFreq	RSCU
*	Ter	UAA	41	1.5
*	Ter	UAG	20	0.7317
*	Ter	UGA	21	0.7683
A	Ala	GCA	359	1.137
A	Ala	GCC	199	0.6302
A	Ala	GCG	125	0.3959
A	Ala	GCU	580	1.8369
C	Cys	UGC	56	0.4534
C	Cys	UGU	191	1.5466
D	Asp	GAC	169	0.365
D	Asp	GAU	757	1.635
E	Glu	GAA	919	1.5355
E	Glu	GAG	278	0.4645
F	Phe	UUC	437	0.6708
F	Phe	UUU	866	1.3292
G	Gly	GGA	643	1.6146
G	Gly	GGC	171	0.4294
G	Gly	GGG	259	0.6503
G	Gly	GGU	520	1.3057
H	His	CAC	120	0.4301
H	His	CAU	438	1.5699
I	Ile	AUA	640	0.9614
I	Ile	AUC	384	0.5769
I	Ile	AUU	973	1.4617
K	Lys	AAA	931	1.5225
K	Lys	AAG	292	0.4775
L	Leu	CUA	315	0.7898
L	Leu	CUC	165	0.4137
L	Leu	CUG	148	0.3711
L	Leu	CUU	493	1.2361
L	Leu	UUA	790	1.9808
L	Leu	UUG	482	1.2085
M	Met	AUG	562	1
N	Asn	AAC	241	0.4394
N	Asn	AAU	856	1.5606
P	Pro	CCA	289	1.1905
P	Pro	CCC	169	0.6962
P	Pro	CCG	117	0.482
P	Pro	CCU	396	1.6313
Q	Gln	CAA	627	1.5405
Q	Gln	CAG	187	0.4595
R	Arg	AGA	424	1.8448
R	Arg	AGG	134	0.583
R	Arg	CGA	333	1.4489
R	Arg	CGC	76	0.3307
R	Arg	CGG	93	0.4046
R	Arg	CGU	319	1.388
S	Ser	AGC	97	0.3343
S	Ser	AGU	370	1.2751
S	Ser	UCA	341	1.1752
S	Ser	UCC	263	0.9064
S	Ser	UCG	141	0.4859
S	Ser	UCU	529	1.8231
T	Thr	ACA	358	1.225
T	Thr	ACC	215	0.7357
T	Thr	ACG	113	0.3867
T	Thr	ACU	483	1.6527
V	Val	GUA	490	1.5241
V	Val	GUC	140	0.4355
V	Val	GUG	172	0.535
V	Val	GUU	484	1.5054
W	Trp	UGG	415	1
Y	Tyr	UAC	171	0.3922
Y	Tyr	UAU	701	1.6078
			23088

## Sheet: Camellia lipingensis
TABLE S2. Number of codons and relative synonymous codon usage values in the Camellia lipingensis chloroplast genome.
AminoAcid	Symbol	Codon	ObsFreq	RSCU
*	Ter	UAA	40	1.5
*	Ter	UAG	19	0.7125
*	Ter	UGA	21	0.7875
A	Ala	GCA	359	1.1415
A	Ala	GCC	197	0.6264
A	Ala	GCG	124	0.3943
A	Ala	GCU	578	1.8378
C	Cys	UGC	54	0.4408
C	Cys	UGU	191	1.5592
D	Asp	GAC	166	0.3605
D	Asp	GAU	755	1.6395
E	Glu	GAA	923	1.5383
E	Glu	GAG	277	0.4617
F	Phe	UUC	442	0.6748
F	Phe	UUU	868	1.3252
G	Gly	GGA	639	1.6086
G	Gly	GGC	172	0.433
G	Gly	GGG	260	0.6545
G	Gly	GGU	518	1.304
H	His	CAC	118	0.4275
H	His	CAU	434	1.5725
I	Ile	AUA	642	0.9616
I	Ile	AUC	387	0.5796
I	Ile	AUU	974	1.4588
K	Lys	AAA	928	1.5201
K	Lys	AAG	293	0.4799
L	Leu	CUA	312	0.7852
L	Leu	CUC	160	0.4027
L	Leu	CUG	146	0.3674
L	Leu	CUU	492	1.2383
L	Leu	UUA	794	1.9983
L	Leu	UUG	480	1.2081
M	Met	AUG	562	1
N	Asn	AAC	242	0.4396
N	Asn	AAU	859	1.5604
P	Pro	CCA	284	1.1772
P	Pro	CCC	168	0.6964
P	Pro	CCG	115	0.4767
P	Pro	CCU	398	1.6497
Q	Gln	CAA	625	1.5413
Q	Gln	CAG	186	0.4587
R	Arg	AGA	418	1.8307
R	Arg	AGG	133	0.5825
R	Arg	CGA	333	1.4584
R	Arg	CGC	75	0.3285
R	Arg	CGG	93	0.4073
R	Arg	CGU	318	1.3927
S	Ser	AGC	95	0.327
S	Ser	AGU	370	1.2737
S	Ser	UCA	345	1.1876
S	Ser	UCC	261	0.8985
S	Ser	UCG	142	0.4888
S	Ser	UCU	530	1.8244
T	Thr	ACA	356	1.2223
T	Thr	ACC	213	0.7313
T	Thr	ACG	113	0.388
T	Thr	ACU	483	1.6584
V	Val	GUA	484	1.5172
V	Val	GUC	138	0.4326
V	Val	GUG	172	0.5392
V	Val	GUU	482	1.511
W	Trp	UGG	416	1
Y	Tyr	UAC	170	0.3895
Y	Tyr	UAU	703	1.6105
			23045

## Sheet: Camellia pyxidiacea
TABLE S2. Number of codons and relative synonymous codon usage values in the Camellia pyxidiacea chloroplast genome.
AminoAcid	Symbol	Codon	ObsFreq	RSCU
*	Ter	UAA	40	1.5
*	Ter	UAG	19	0.7125
*	Ter	UGA	21	0.7875
A	Ala	GCA	359	1.1406
A	Ala	GCC	197	0.6259
A	Ala	GCG	125	0.3971
A	Ala	GCU	578	1.8364
C	Cys	UGC	54	0.4408
C	Cys	UGU	191	1.5592
D	Asp	GAC	166	0.3601
D	Asp	GAU	756	1.6399
E	Glu	GAA	922	1.5392
E	Glu	GAG	276	0.4608
F	Phe	UUC	440	0.6728
F	Phe	UUU	868	1.3272
G	Gly	GGA	638	1.6071
G	Gly	GGC	171	0.4307
G	Gly	GGG	260	0.6549
G	Gly	GGU	519	1.3073
H	His	CAC	118	0.4268
H	His	CAU	435	1.5732
I	Ile	AUA	642	0.962
I	Ile	AUC	387	0.5799
I	Ile	AUU	973	1.458
K	Lys	AAA	930	1.5209
K	Lys	AAG	293	0.4791
L	Leu	CUA	311	0.7827
L	Leu	CUC	160	0.4027
L	Leu	CUG	147	0.37
L	Leu	CUU	492	1.2383
L	Leu	UUA	793	1.9958
L	Leu	UUG	481	1.2106
M	Met	AUG	563	1
N	Asn	AAC	242	0.4396
N	Asn	AAU	859	1.5604
P	Pro	CCA	284	1.1772
P	Pro	CCC	168	0.6964
P	Pro	CCG	115	0.4767
P	Pro	CCU	398	1.6497
Q	Gln	CAA	625	1.5413
Q	Gln	CAG	186	0.4587
R	Arg	AGA	420	1.8381
R	Arg	AGG	134	0.5864
R	Arg	CGA	331	1.4486
R	Arg	CGC	75	0.3282
R	Arg	CGG	93	0.407
R	Arg	CGU	318	1.3917
S	Ser	AGC	95	0.3274
S	Ser	AGU	369	1.2717
S	Ser	UCA	344	1.1855
S	Ser	UCC	261	0.8995
S	Ser	UCG	142	0.4894
S	Ser	UCU	530	1.8265
T	Thr	ACA	356	1.2223
T	Thr	ACC	213	0.7313
T	Thr	ACG	113	0.388
T	Thr	ACU	483	1.6584
V	Val	GUA	485	1.5192
V	Val	GUC	138	0.4323
V	Val	GUG	172	0.5388
V	Val	GUU	482	1.5098
W	Trp	UGG	416	1
Y	Tyr	UAC	171	0.3909
Y	Tyr	UAU	704	1.6091
			23047

## Sheet: Camellia rubimuricata
TABLE S2. Number of codons and relative synonymous codon usage values in the Camellia rubimuricata chloroplast genome.
AminoAcid	Symbol	Codon	ObsFreq	RSCU
*	Ter	UAA	40	1.5
*	Ter	UAG	19	0.7125
*	Ter	UGA	21	0.7875
A	Ala	GCA	359	1.1388
A	Ala	GCC	195	0.6186
A	Ala	GCG	125	0.3965
A	Ala	GCU	582	1.8462
C	Cys	UGC	55	0.4382
C	Cys	UGU	196	1.5618
D	Asp	GAC	168	0.3644
D	Asp	GAU	754	1.6356
E	Glu	GAA	924	1.5362
E	Glu	GAG	279	0.4638
F	Phe	UUC	444	0.6758
F	Phe	UUU	870	1.3242
G	Gly	GGA	640	1.607
G	Gly	GGC	174	0.4369
G	Gly	GGG	262	0.6579
G	Gly	GGU	517	1.2982
H	His	CAC	117	0.4239
H	His	CAU	435	1.5761
I	Ile	AUA	642	0.9587
I	Ile	AUC	389	0.5809
I	Ile	AUU	978	1.4604
K	Lys	AAA	933	1.5183
K	Lys	AAG	296	0.4817
L	Leu	CUA	312	0.7839
L	Leu	CUC	160	0.402
L	Leu	CUG	146	0.3668
L	Leu	CUU	494	1.2412
L	Leu	UUA	795	1.9975
L	Leu	UUG	481	1.2085
M	Met	AUG	565	1
N	Asn	AAC	242	0.438
N	Asn	AAU	863	1.562
P	Pro	CCA	284	1.1748
P	Pro	CCC	168	0.6949
P	Pro	CCG	116	0.4798
P	Pro	CCU	399	1.6505
Q	Gln	CAA	625	1.5413
Q	Gln	CAG	186	0.4587
R	Arg	AGA	421	1.8384
R	Arg	AGG	134	0.5852
R	Arg	CGA	332	1.4498
R	Arg	CGC	75	0.3275
R	Arg	CGG	93	0.4061
R	Arg	CGU	319	1.393
S	Ser	AGC	96	0.3299
S	Ser	AGU	371	1.2749
S	Ser	UCA	346	1.189
S	Ser	UCC	261	0.8969
S	Ser	UCG	142	0.488
S	Ser	UCU	530	1.8213
T	Thr	ACA	357	1.2268
T	Thr	ACC	213	0.732
T	Thr	ACG	111	0.3814
T	Thr	ACU	483	1.6598
V	Val	GUA	484	1.5172
V	Val	GUC	138	0.4326
V	Val	GUG	172	0.5392
V	Val	GUU	482	1.511
W	Trp	UGG	417	1
Y	Tyr	UAC	170	0.3886
Y	Tyr	UAU	705	1.6114
			23102

## Sheet: Camellia rubituberculata
TABLE S2. Number of codons and relative synonymous codon usage values in the Camellia rubituberculata chloroplast genome.
AminoAcid	Symbol	Codon	ObsFreq	RSCU
*	Ter	UAA	41	1.5375
*	Ter	UAG	19	0.7125
*	Ter	UGA	20	0.75
A	Ala	GCA	359	1.137
A	Ala	GCC	199	0.6302
A	Ala	GCG	124	0.3927
A	Ala	GCU	581	1.8401
C	Cys	UGC	56	0.4553
C	Cys	UGU	190	1.5447
D	Asp	GAC	169	0.3654
D	Asp	GAU	756	1.6346
E	Glu	GAA	919	1.5342
E	Glu	GAG	279	0.4658
F	Phe	UUC	438	0.6723
F	Phe	UUU	865	1.3277
G	Gly	GGA	644	1.6161
G	Gly	GGC	171	0.4291
G	Gly	GGG	259	0.6499
G	Gly	GGU	520	1.3049
H	His	CAC	120	0.4301
H	His	CAU	438	1.5699
I	Ile	AUA	639	0.9599
I	Ile	AUC	383	0.5754
I	Ile	AUU	975	1.4647
K	Lys	AAA	929	1.5205
K	Lys	AAG	293	0.4795
L	Leu	CUA	314	0.7873
L	Leu	CUC	165	0.4137
L	Leu	CUG	149	0.3736
L	Leu	CUU	493	1.2361
L	Leu	UUA	792	1.9858
L	Leu	UUG	480	1.2035
M	Met	AUG	562	1
N	Asn	AAC	242	0.4408
N	Asn	AAU	856	1.5592
P	Pro	CCA	289	1.1905
P	Pro	CCC	169	0.6962
P	Pro	CCG	117	0.482
P	Pro	CCU	396	1.6313
Q	Gln	CAA	628	1.5411
Q	Gln	CAG	187	0.4589
R	Arg	AGA	424	1.8435
R	Arg	AGG	134	0.5826
R	Arg	CGA	332	1.4435
R	Arg	CGC	76	0.3304
R	Arg	CGG	94	0.4087
R	Arg	CGU	320	1.3913
S	Ser	AGC	97	0.3343
S	Ser	AGU	369	1.2717
S	Ser	UCA	341	1.1752
S	Ser	UCC	263	0.9064
S	Ser	UCG	141	0.4859
S	Ser	UCU	530	1.8265
T	Thr	ACA	357	1.2237
T	Thr	ACC	214	0.7335
T	Thr	ACG	113	0.3873
T	Thr	ACU	483	1.6555
V	Val	GUA	487	1.5171
V	Val	GUC	140	0.4361
V	Val	GUG	173	0.5389
V	Val	GUU	484	1.5078
W	Trp	UGG	414	1
Y	Tyr	UAC	169	0.3885
Y	Tyr	UAU	701	1.6115
			23081

## Sheet: Camellia zengii
TABLE S2. Number of codons and relative synonymous codon usage values in the Camellia zengii chloroplast genome.
AminoAcid	Symbol	Codon	ObsFreq	RSCU
*	Ter	UAA	41	1.3977
*	Ter	UAG	26	0.8864
*	Ter	UGA	21	0.7159
A	Ala	GCA	396	1.1462
A	Ala	GCC	224	0.6483
A	Ala	GCG	135	0.3907
A	Ala	GCU	627	1.8148
C	Cys	UGC	69	0.4792
C	Cys	UGU	219	1.5208
D	Asp	GAC	199	0.3635
D	Asp	GAU	896	1.6365
E	Glu	GAA	1029	1.5066
E	Glu	GAG	337	0.4934
F	Phe	UUC	539	0.7182
F	Phe	UUU	962	1.2818
G	Gly	GGA	734	1.6467
G	Gly	GGC	184	0.4128
G	Gly	GGG	298	0.6685
G	Gly	GGU	567	1.272
H	His	CAC	137	0.4295
H	His	CAU	501	1.5705
I	Ile	AUA	730	0.9605
I	Ile	AUC	456	0.6
I	Ile	AUU	1094	1.4395
K	Lys	AAA	1064	1.4902
K	Lys	AAG	364	0.5098
L	Leu	CUA	372	0.8113
L	Leu	CUC	200	0.4362
L	Leu	CUG	176	0.3839
L	Leu	CUU	578	1.2606
L	Leu	UUA	867	1.8909
L	Leu	UUG	558	1.217
M	Met	AUG	637	1
N	Asn	AAC	295	0.457
N	Asn	AAU	996	1.543
P	Pro	CCA	332	1.191
P	Pro	CCC	194	0.696
P	Pro	CCG	143	0.513
P	Pro	CCU	446	1.6
Q	Gln	CAA	710	1.5252
Q	Gln	CAG	221	0.4748
R	Arg	AGA	492	1.8496
R	Arg	AGG	162	0.609
R	Arg	CGA	385	1.4474
R	Arg	CGC	88	0.3308
R	Arg	CGG	112	0.4211
R	Arg	CGU	357	1.3421
S	Ser	AGC	116	0.3354
S	Ser	AGU	425	1.2289
S	Ser	UCA	408	1.1798
S	Ser	UCC	329	0.9513
S	Ser	UCG	177	0.5118
S	Ser	UCU	620	1.7928
T	Thr	ACA	405	1.2153
T	Thr	ACC	246	0.7382
T	Thr	ACG	138	0.4141
T	Thr	ACU	544	1.6324
V	Val	GUA	533	1.4982
V	Val	GUC	164	0.461
V	Val	GUG	199	0.5594
V	Val	GUU	527	1.4814
W	Trp	UGG	474	1
Y	Tyr	UAC	200	0.4036
Y	Tyr	UAU	791	1.5964

[truncated: 4 more sheets: Camellia neriifolia, Camellia atuberculata, Camellia rhytidocarpa, Camellia rhytidophylla]
